# Supplementary material for: Genetic Characterization of Japanese Encephalitis Virus Isolates Circulating in Mosquitoes from Pig and Sheep Farms in Shanghai, China
Source: Animals (Basel). 2024 Dec 18;14(24):3653. doi: 10.3390/ani14243653 (PMC11672859; doi:10.3390/ani14243653)
Supplement: Supplementary file 1 [file animals-14-03653-s001.zip]

Archive with 2 entries (2 files):
- Supplementary Table 1  and 2.pdf
- Supplementary Table 3.xlsx
