# Supplementary material for: Genetic Characterization of Japanese Encephalitis Virus Isolates Circulating in Mosquitoes from Pig and Sheep Farms in Shanghai, China
Source: Animals (Basel). 2024 Dec 18;14(24):3653. doi: 10.3390/ani14243653 (PMC11672859; doi:10.3390/ani14243653)
Supplement: Supplementary file 1 [file animals-14-03653-s001.zip › Supplementary Table 3.xlsx]

## Sheet: Sheet1
Supplementary Table 3 Distribution of sample pools with fewer than 50 mosquitoes sampled in Shanghai, China
Mosquito species	Collection sites
	Chongming						Jiading									Pudong						Fengxian			Jinshan
	CM1			CM2			JD1			JD2			JD3			PD1			PD2			FX1			JS1
	Total number of mosquitoes	No. of mosquitoes less than 50	No. of samples	Total number of mosquitoes	No. of mosquitoes less than 50	No. of samples	Total number of mosquitoes	No. of mosquitoes less than 50	No. of samples	Total number of mosquitoes	No. of mosquitoes less than 50	No. of samples	Total number of mosquitoes	No. of mosquitoes less than 50	No. of samples	Total number of mosquitoes	No. of mosquitoes less than 50	No. of samples	Total number of mosquitoes	No. of mosquitoes less than 50	No. of samples	Total number of mosquitoes	No. of mosquitoes less than 50	No. of samples	Total number of mosquitoes	No. of mosquitoes less than 50	No. of samples
Culex tritaeniorhynchus	2513	13	1	3173	23	1	4350	0	0	2136	36	1	1893	43	1	1293	43	1	2893	43	1	1152	2	1	1562	12	1
Culex bitaeniorhynchus	152	2	1	74	24	1	271	21	1	184	34	1	315	15	1	28	28	1	36	36	1	21	21	1	58	8	1
Anopheles sinensis	23	23	1	128	28	1	325	25	1	269	19	1	156	6	1	21	21	1	41	41	1	13	13	1	19	19	1
Aedes albopictus	213	13	1	182	32	1	89	39	1	112	12	1	59	9	1	48	48	1	75	25	1	42	42	1	33	33	1
Culex pipiens pallens	17	17	1	11	11	1	0	0	0	0	0	0	17	17	1	0	0	0	0	0	0	34	34	1	0	0	0
Culex pipiens quinquefasciatus	4	4	1	0	0	0	0	0	0	0	0	0	0	0	0	7	7	1	0	0	0	9	9	1	0	0	0
Armigeres subalbatus	0	0	0	0	0	0	11	11	1	4	4	1	0	0	0	0	0	0	0	0	0	0	0	0	7	7	1
